# Supplementary material for: Transient and tunable CRISPRa regulation of APOBEC/AID genes for targeting hepatitis B virus
Source: Mol Ther Nucleic Acids. 2023 Apr 20;32:478–93. doi: 10.1016/j.omtn.2023.04.016 (PMC10176074; doi:10.1016/j.omtn.2023.04.016)
Supplement: Data S1. Tables S1–S17 and S20 [file mmc2.xlsx]

## Sheet: Table S1
Table S1. The list of potential off-target sites for dCas9p300 protein with sgRNA targeting AID promoter region. MM – number of mismatched nucleotides between sgRNA and the target.

## Sheet: Table S2 
Table S2. Attenuated sgRNAs А3А1.
№	sgRNAs with flanking regions	Position of a mismatch	Type of a mismatch	Predicted activity
1	CAGACACTGTGGAGTGACAATAGGGA	-1	A	4.88
2	CAGACACTGTGGAGTGACAATTGGGA	-1	T	1.55
3	CAGACACTGTGGAGTGACAATCGGGA	-1	C	2.56
4	CAGACACTGTGGAGTGACAAAGGGGA	-2	A	10.59
5	CAGACACTGTGGAGTGACAAGGGGGA	-2	G	24.82
6	CAGACACTGTGGAGTGACAACGGGGA	-2	C	20.26
7	CAGACACTGTGGAGTGACATTGGGGA	-3	T	10.23
8	CAGACACTGTGGAGTGACAGTGGGGA	-3	G	65.26
9	CAGACACTGTGGAGTGACACTGGGGA	-3	C	10.87
10	CAGACACTGTGGAGTGACTATGGGGA	-4	T	7.89
11	CAGACACTGTGGAGTGACGATGGGGA	-4	G	61.06
12	CAGACACTGTGGAGTGACCATGGGGA	-4	C	11.6
13	CAGACACTGTGGAGTGAAAATGGGGA	-5	A	3.9
14	CAGACACTGTGGAGTGATAATGGGGA	-5	T	11.87
15	CAGACACTGTGGAGTGAGAATGGGGA	-5	G	9.27
16	CAGACACTGTGGAGTGTCAATGGGGA	-6	T	7.89
17	CAGACACTGTGGAGTGGCAATGGGGA	-6	G	26.93
18	CAGACACTGTGGAGTGCCAATGGGGA	-6	C	6.67
19	CAGACACTGTGGAGTAACAATGGGGA	-7	A	6.2
20	CAGACACTGTGGAGTTACAATGGGGA	-7	T	1.26
21	CAGACACTGTGGAGTCACAATGGGGA	-7	C	0.6
22	CAGACACTGTGGAGAGACAATGGGGA	-8	A	16.59
23	CAGACACTGTGGAGGGACAATGGGGA	-8	G	48.76
24	CAGACACTGTGGAGCGACAATGGGGA	-8	C	39.45
25	CAGACACTGTGGAATGACAATGGGGA	-9	A	7.76
26	CAGACACTGTGGATTGACAATGGGGA	-9	T	3.95
27	CAGACACTGTGGACTGACAATGGGGA	-9	C	2.38
28	CAGACACTGTGGTGTGACAATGGGGA	-10	T	40.24
29	CAGACACTGTGGGGTGACAATGGGGA	-10	G	82.83
30	CAGACACTGTGGCGTGACAATGGGGA	-10	C	41.67
31	CAGACACTGTGAAGTGACAATGGGGA	-11	A	24.35
32	CAGACACTGTGTAGTGACAATGGGGA	-11	T	10.76
33	CAGACACTGTGCAGTGACAATGGGGA	-11	C	4.63
34	CAGACACTGTAGAGTGACAATGGGGA	-12	A	43.2
35	CAGACACTGTTGAGTGACAATGGGGA	-12	T	35.54
36	CAGACACTGTCGAGTGACAATGGGGA	-12	C	16.3
37	CAGACACTGAGGAGTGACAATGGGGA	-13	A	68.85
38	CAGACACTGGGGAGTGACAATGGGGA	-13	G	82.31
39	CAGACACTGCGGAGTGACAATGGGGA	-13	C	68.64
40	CAGACACTATGGAGTGACAATGGGGA	-14	A	73.04
41	CAGACACTTTGGAGTGACAATGGGGA	-14	T	67.16
42	CAGACACTCTGGAGTGACAATGGGGA	-14	C	65.41
43	CAGACACAGTGGAGTGACAATGGGGA	-15	A	72.71
44	CAGACACGGTGGAGTGACAATGGGGA	-15	G	82.81
45	CAGACACCGTGGAGTGACAATGGGGA	-15	C	87.29
46	CAGACAATGTGGAGTGACAATGGGGA	-16	A	53.54
47	CAGACATTGTGGAGTGACAATGGGGA	-16	T	72.28
48	CAGACAGTGTGGAGTGACAATGGGGA	-16	G	65.85
49	CAGACTCTGTGGAGTGACAATGGGGA	-17	T	77.38
50	CAGACGCTGTGGAGTGACAATGGGGA	-17	G	97.3
51	CAGACCCTGTGGAGTGACAATGGGGA	-17	C	88.36
52	CAGAAACTGTGGAGTGACAATGGGGA	-18	A	85.03
53	CAGATACTGTGGAGTGACAATGGGGA	-18	T	80.6
54	CAGAGACTGTGGAGTGACAATGGGGA	-18	G	86.85
55	CAGTCACTGTGGAGTGACAATGGGGA	-19	T	72.65
56	CAGGCACTGTGGAGTGACAATGGGGA	-19	G	90.51
57	CAGCCACTGTGGAGTGACAATGGGGA	-19	C	81.93
58	CAAACACTGTGGAGTGACAATGGGGA	-20	A	87.95
59	CATACACTGTGGAGTGACAATGGGGA	-20	T	84.74
60	CACACACTGTGGAGTGACAATGGGGA	-20	C	89.09

## Sheet: Table S3
Table S3. Attenuated sgRNAs for А3А2.
№	sgRNAs with flanking regions	Position of a mismatch	Type of a mismatch	Predicted activity
1	CACCCTCATTAGCGTCAGAACTAGGA	-1	T	0
2	CACCCTCATTAGCGTCAGAACGAGGA	-1	G	11.82
3	CACCCTCATTAGCGTCAGAACCAGGA	-1	C	0.29
4	CACCCTCATTAGCGTCAGAAAAAGGA	-2	A	-0.96
5	CACCCTCATTAGCGTCAGAATAAGGA	-2	T	-0.19
6	CACCCTCATTAGCGTCAGAAGAAGGA	-2	G	2.04
7	CACCCTCATTAGCGTCAGATCAAGGA	-3	T	1.58
8	CACCCTCATTAGCGTCAGAGCAAGGA	-3	G	24.16
9	CACCCTCATTAGCGTCAGACCAAGGA	-3	C	2.34
10	CACCCTCATTAGCGTCAGTACAAGGA	-4	T	-0.28
11	CACCCTCATTAGCGTCAGGACAAGGA	-4	G	19.27
12	CACCCTCATTAGCGTCAGCACAAGGA	-4	C	-0.24
13	CACCCTCATTAGCGTCAAAACAAGGA	-5	A	-0.72
14	CACCCTCATTAGCGTCATAACAAGGA	-5	T	0.21
15	CACCCTCATTAGCGTCACAACAAGGA	-5	C	0.28
16	CACCCTCATTAGCGTCTGAACAAGGA	-6	T	0.8
17	CACCCTCATTAGCGTCGGAACAAGGA	-6	G	6.04
18	CACCCTCATTAGCGTCCGAACAAGGA	-6	C	0.34
19	CACCCTCATTAGCGTAAGAACAAGGA	-7	A	-0.39
20	CACCCTCATTAGCGTTAGAACAAGGA	-7	T	-0.16
21	CACCCTCATTAGCGTGAGAACAAGGA	-7	G	3.2
22	CACCCTCATTAGCGACAGAACAAGGA	-8	A	-0.24
23	CACCCTCATTAGCGGCAGAACAAGGA	-8	G	6.18
24	CACCCTCATTAGCGCCAGAACAAGGA	-8	C	6.97
25	CACCCTCATTAGCATCAGAACAAGGA	-9	A	0
26	CACCCTCATTAGCTTCAGAACAAGGA	-9	T	1.07
27	CACCCTCATTAGCCTCAGAACAAGGA	-9	C	1.39
28	CACCCTCATTAGAGTCAGAACAAGGA	-10	A	2.89
29	CACCCTCATTAGTGTCAGAACAAGGA	-10	T	14.64
30	CACCCTCATTAGGGTCAGAACAAGGA	-10	G	16.13
31	CACCCTCATTAACGTCAGAACAAGGA	-11	A	1.67
32	CACCCTCATTATCGTCAGAACAAGGA	-11	T	0.66
33	CACCCTCATTACCGTCAGAACAAGGA	-11	C	-0.1
34	CACCCTCATTTGCGTCAGAACAAGGA	-12	T	9.24
35	CACCCTCATTGGCGTCAGAACAAGGA	-12	G	68.82
36	CACCCTCATTCGCGTCAGAACAAGGA	-12	C	7.57
37	CACCCTCATAAGCGTCAGAACAAGGA	-13	A	12.65
38	CACCCTCATGAGCGTCAGAACAAGGA	-13	G	22.34
39	CACCCTCATCAGCGTCAGAACAAGGA	-13	C	15.39
40	CACCCTCAATAGCGTCAGAACAAGGA	-14	A	12.26
41	CACCCTCAGTAGCGTCAGAACAAGGA	-14	G	32.26
42	CACCCTCACTAGCGTCAGAACAAGGA	-14	C	21.8
43	CACCCTCTTTAGCGTCAGAACAAGGA	-15	T	24.3
44	CACCCTCGTTAGCGTCAGAACAAGGA	-15	G	56.88
45	CACCCTCCTTAGCGTCAGAACAAGGA	-15	C	25.25
46	CACCCTAATTAGCGTCAGAACAAGGA	-16	A	12.44
47	CACCCTTATTAGCGTCAGAACAAGGA	-16	T	12.38
48	CACCCTGATTAGCGTCAGAACAAGGA	-16	G	17.82
49	CACCCACATTAGCGTCAGAACAAGGA	-17	A	27.88
50	CACCCGCATTAGCGTCAGAACAAGGA	-17	G	34.88
51	CACCCCCATTAGCGTCAGAACAAGGA	-17	C	40.1
52	CACCATCATTAGCGTCAGAACAAGGA	-18	A	39.93
53	CACCTTCATTAGCGTCAGAACAAGGA	-18	T	22.14
54	CACCGTCATTAGCGTCAGAACAAGGA	-18	G	49.22
55	CACACTCATTAGCGTCAGAACAAGGA	-19	A	45.98
56	CACTCTCATTAGCGTCAGAACAAGGA	-19	T	22.41
57	CACGCTCATTAGCGTCAGAACAAGGA	-19	G	55.27
58	CAACCTCATTAGCGTCAGAACAAGGA	-20	A	27.65
59	CATCCTCATTAGCGTCAGAACAAGGA	-20	T	16.21
60	CAGCCTCATTAGCGTCAGAACAAGGA	-20	G	16.67

## Sheet: Table S4
Table S4. Attenuated sgRNAs for А3А3.
№	sgRNAs with flanking regions	Position of a mismatch	Type of a mismatch	Predicted activity
1	ATCAAAACCAAAGCTTGCCCAAAGGC	-1	A	-1.6
2	ATCAAAACCAAAGCTTGCCCATAGGC	-1	T	-0.35
3	ATCAAAACCAAAGCTTGCCCACAGGC	-1	C	-0.48
4	ATCAAAACCAAAGCTTGCCCTGAGGC	-2	T	1.59
5	ATCAAAACCAAAGCTTGCCCGGAGGC	-2	G	13.5
6	ATCAAAACCAAAGCTTGCCCCGAGGC	-2	C	1.2
7	ATCAAAACCAAAGCTTGCCAAGAGGC	-3	A	-0.96
8	ATCAAAACCAAAGCTTGCCTAGAGGC	-3	T	-0.18
9	ATCAAAACCAAAGCTTGCCGAGAGGC	-3	G	2.18
10	ATCAAAACCAAAGCTTGCACAGAGGC	-4	A	-0.63
11	ATCAAAACCAAAGCTTGCTCAGAGGC	-4	T	0.07
12	ATCAAAACCAAAGCTTGCGCAGAGGC	-4	G	2.31
13	ATCAAAACCAAAGCTTGACCAGAGGC	-5	A	-1.36
14	ATCAAAACCAAAGCTTGTCCAGAGGC	-5	T	-1.31
15	ATCAAAACCAAAGCTTGGCCAGAGGC	-5	G	1.48
16	ATCAAAACCAAAGCTTACCCAGAGGC	-6	A	1.34
17	ATCAAAACCAAAGCTTTCCCAGAGGC	-6	T	1.09
18	ATCAAAACCAAAGCTTCCCCAGAGGC	-6	C	1.98
19	ATCAAAACCAAAGCTAGCCCAGAGGC	-7	A	-0.29
20	ATCAAAACCAAAGCTGGCCCAGAGGC	-7	G	3.47
21	ATCAAAACCAAAGCTCGCCCAGAGGC	-7	C	1.14
22	ATCAAAACCAAAGCATGCCCAGAGGC	-8	A	-1.04
23	ATCAAAACCAAAGCGTGCCCAGAGGC	-8	G	2.96
24	ATCAAAACCAAAGCCTGCCCAGAGGC	-8	C	3.9
25	ATCAAAACCAAAGATTGCCCAGAGGC	-9	A	0.02
26	ATCAAAACCAAAGTTTGCCCAGAGGC	-9	T	7.69
27	ATCAAAACCAAAGGTTGCCCAGAGGC	-9	G	10.44
28	ATCAAAACCAAAACTTGCCCAGAGGC	-10	A	1.05
29	ATCAAAACCAAATCTTGCCCAGAGGC	-10	T	1.14
30	ATCAAAACCAAACCTTGCCCAGAGGC	-10	C	0.78
31	ATCAAAACCAATGCTTGCCCAGAGGC	-11	T	2.66
32	ATCAAAACCAAGGCTTGCCCAGAGGC	-11	G	45.95
33	ATCAAAACCAACGCTTGCCCAGAGGC	-11	C	2.46
34	ATCAAAACCATAGCTTGCCCAGAGGC	-12	T	14.54
35	ATCAAAACCAGAGCTTGCCCAGAGGC	-12	G	55.98
36	ATCAAAACCACAGCTTGCCCAGAGGC	-12	C	8.84
37	ATCAAAACCTAAGCTTGCCCAGAGGC	-13	T	16.39
38	ATCAAAACCGAAGCTTGCCCAGAGGC	-13	G	46.17
39	ATCAAAACCCAAGCTTGCCCAGAGGC	-13	C	11.23
40	ATCAAAACAAAAGCTTGCCCAGAGGC	-14	A	10.83
41	ATCAAAACTAAAGCTTGCCCAGAGGC	-14	T	16.47
42	ATCAAAACGAAAGCTTGCCCAGAGGC	-14	G	16.46
43	ATCAAAAACAAAGCTTGCCCAGAGGC	-15	A	13.18
44	ATCAAAATCAAAGCTTGCCCAGAGGC	-15	T	18.72
45	ATCAAAAGCAAAGCTTGCCCAGAGGC	-15	G	19.78
46	ATCAAATCCAAAGCTTGCCCAGAGGC	-16	T	17.7
47	ATCAAAGCCAAAGCTTGCCCAGAGGC	-16	G	36.49
48	ATCAAACCCAAAGCTTGCCCAGAGGC	-16	C	25.1
49	ATCAATACCAAAGCTTGCCCAGAGGC	-17	T	24.04
50	ATCAAGACCAAAGCTTGCCCAGAGGC	-17	G	43.42
51	ATCAACACCAAAGCTTGCCCAGAGGC	-17	C	37.41
52	ATCATAACCAAAGCTTGCCCAGAGGC	-18	T	30.16
53	ATCAGAACCAAAGCTTGCCCAGAGGC	-18	G	44.1
54	ATCACAACCAAAGCTTGCCCAGAGGC	-18	C	41.13
55	ATCTAAACCAAAGCTTGCCCAGAGGC	-19	T	31.03
56	ATCGAAACCAAAGCTTGCCCAGAGGC	-19	G	42.84
57	ATCCAAACCAAAGCTTGCCCAGAGGC	-19	C	36.24
58	ATAAAAACCAAAGCTTGCCCAGAGGC	-20	A	28.88
59	ATTAAAACCAAAGCTTGCCCAGAGGC	-20	T	15.14
60	ATGAAAACCAAAGCTTGCCCAGAGGC	-20	G	12.54

## Sheet: Table S5
Table S5. Attenuated sgRNAs for А3В1.
№	sgRNAs with flanking regions	Position of a mismatch	Type of a mismatch	Predicted activity
1	CACCAATGCCTGAGCAGGAATAGGGA	-1	A	3.58
2	CACCAATGCCTGAGCAGGAATTGGGA	-1	T	2.76
3	CACCAATGCCTGAGCAGGAATCGGGA	-1	C	3.33
4	CACCAATGCCTGAGCAGGAAAGGGGA	-2	A	5.23
5	CACCAATGCCTGAGCAGGAAGGGGGA	-2	G	13.27
6	CACCAATGCCTGAGCAGGAACGGGGA	-2	C	8.56
7	CACCAATGCCTGAGCAGGATTGGGGA	-3	T	4.7
8	CACCAATGCCTGAGCAGGAGTGGGGA	-3	G	43.92
9	CACCAATGCCTGAGCAGGACTGGGGA	-3	C	5.48
10	CACCAATGCCTGAGCAGGTATGGGGA	-4	T	4.74
11	CACCAATGCCTGAGCAGGGATGGGGA	-4	G	35.53
12	CACCAATGCCTGAGCAGGCATGGGGA	-4	C	5.1
13	CACCAATGCCTGAGCAGAAATGGGGA	-5	A	2.07
14	CACCAATGCCTGAGCAGTAATGGGGA	-5	T	1.98
15	CACCAATGCCTGAGCAGCAATGGGGA	-5	C	1.83
16	CACCAATGCCTGAGCAAGAATGGGGA	-6	A	3.99
17	CACCAATGCCTGAGCATGAATGGGGA	-6	T	3.27
18	CACCAATGCCTGAGCACGAATGGGGA	-6	C	2.61
19	CACCAATGCCTGAGCTGGAATGGGGA	-7	T	4.26
20	CACCAATGCCTGAGCGGGAATGGGGA	-7	G	23.14
21	CACCAATGCCTGAGCCGGAATGGGGA	-7	C	3.49
22	CACCAATGCCTGAGAAGGAATGGGGA	-8	A	3.15
23	CACCAATGCCTGAGTAGGAATGGGGA	-8	T	11.45
24	CACCAATGCCTGAGGAGGAATGGGGA	-8	G	19.43
25	CACCAATGCCTGAACAGGAATGGGGA	-9	A	4.07
26	CACCAATGCCTGATCAGGAATGGGGA	-9	T	4.38
27	CACCAATGCCTGACCAGGAATGGGGA	-9	C	4.05
28	CACCAATGCCTGTGCAGGAATGGGGA	-10	T	10.86
29	CACCAATGCCTGGGCAGGAATGGGGA	-10	G	65.45
30	CACCAATGCCTGCGCAGGAATGGGGA	-10	C	7.85
31	CACCAATGCCTAAGCAGGAATGGGGA	-11	A	6.63
32	CACCAATGCCTTAGCAGGAATGGGGA	-11	T	5
33	CACCAATGCCTCAGCAGGAATGGGGA	-11	C	3.31
34	CACCAATGCCAGAGCAGGAATGGGGA	-12	A	29.25
35	CACCAATGCCGGAGCAGGAATGGGGA	-12	G	51.44
36	CACCAATGCCCGAGCAGGAATGGGGA	-12	C	20.94
37	CACCAATGCATGAGCAGGAATGGGGA	-13	A	24.96
38	CACCAATGCTTGAGCAGGAATGGGGA	-13	T	45.5
39	CACCAATGCGTGAGCAGGAATGGGGA	-13	G	30.91
40	CACCAATGACTGAGCAGGAATGGGGA	-14	A	26.98
41	CACCAATGTCTGAGCAGGAATGGGGA	-14	T	43.98
42	CACCAATGGCTGAGCAGGAATGGGGA	-14	G	36.52
43	CACCAATACCTGAGCAGGAATGGGGA	-15	A	30.6
44	CACCAATTCCTGAGCAGGAATGGGGA	-15	T	25.72
45	CACCAATCCCTGAGCAGGAATGGGGA	-15	C	30.55
46	CACCAAAGCCTGAGCAGGAATGGGGA	-16	A	38.57
47	CACCAAGGCCTGAGCAGGAATGGGGA	-16	G	49.33
48	CACCAACGCCTGAGCAGGAATGGGGA	-16	C	48.83
49	CACCATTGCCTGAGCAGGAATGGGGA	-17	T	46.98
50	CACCAGTGCCTGAGCAGGAATGGGGA	-17	G	77.85
51	CACCACTGCCTGAGCAGGAATGGGGA	-17	C	66.9
52	CACCTATGCCTGAGCAGGAATGGGGA	-18	T	57.83
53	CACCGATGCCTGAGCAGGAATGGGGA	-18	G	82.68
54	CACCCATGCCTGAGCAGGAATGGGGA	-18	C	73.31
55	CACAAATGCCTGAGCAGGAATGGGGA	-19	A	78.85
56	CACTAATGCCTGAGCAGGAATGGGGA	-19	T	63.77
57	CACGAATGCCTGAGCAGGAATGGGGA	-19	G	81.14
58	CAACAATGCCTGAGCAGGAATGGGGA	-20	A	60.57
59	CATCAATGCCTGAGCAGGAATGGGGA	-20	T	40.34
60	CAGCAATGCCTGAGCAGGAATGGGGA	-20	G	45.6

## Sheet: Table S6
Table S6. Attenuated sgRNAs for А3В2.
№	sgRNAs with flanking regions	Position of a mismatch	Type of a mismatch	Predicted activity
1	CAGAGGAACCTCCAATAAAGAAAGGC	-1	A	-1.68
2	CAGAGGAACCTCCAATAAAGATAGGC	-1	T	0.22
3	CAGAGGAACCTCCAATAAAGAGAGGC	-1	G	3.59
4	CAGAGGAACCTCCAATAAAGTCAGGC	-2	T	4.01
5	CAGAGGAACCTCCAATAAAGGCAGGC	-2	G	43.14
6	CAGAGGAACCTCCAATAAAGCCAGGC	-2	C	1.16
7	CAGAGGAACCTCCAATAAAAACAGGC	-3	A	-0.33
8	CAGAGGAACCTCCAATAAATACAGGC	-3	T	-0.5
9	CAGAGGAACCTCCAATAAACACAGGC	-3	C	-0.62
10	CAGAGGAACCTCCAATAATGACAGGC	-4	T	3.07
11	CAGAGGAACCTCCAATAAGGACAGGC	-4	G	54.58
12	CAGAGGAACCTCCAATAACGACAGGC	-4	C	2.03
13	CAGAGGAACCTCCAATATAGACAGGC	-5	T	1.55
14	CAGAGGAACCTCCAATAGAGACAGGC	-5	G	30.63
15	CAGAGGAACCTCCAATACAGACAGGC	-5	C	7.63
16	CAGAGGAACCTCCAATTAAGACAGGC	-6	T	1.35
17	CAGAGGAACCTCCAATGAAGACAGGC	-6	G	26.37
18	CAGAGGAACCTCCAATCAAGACAGGC	-6	C	0.92
19	CAGAGGAACCTCCAAAAAAGACAGGC	-7	A	1.56
20	CAGAGGAACCTCCAAGAAAGACAGGC	-7	G	3.81
21	CAGAGGAACCTCCAACAAAGACAGGC	-7	C	6.83
22	CAGAGGAACCTCCATTAAAGACAGGC	-8	T	13.96
23	CAGAGGAACCTCCAGTAAAGACAGGC	-8	G	63.2
24	CAGAGGAACCTCCACTAAAGACAGGC	-8	C	9.96
25	CAGAGGAACCTCCTATAAAGACAGGC	-9	T	17
26	CAGAGGAACCTCCGATAAAGACAGGC	-9	G	65.67
27	CAGAGGAACCTCCCATAAAGACAGGC	-9	C	24.33
28	CAGAGGAACCTCAAATAAAGACAGGC	-10	A	7.7
29	CAGAGGAACCTCTAATAAAGACAGGC	-10	T	33.78
30	CAGAGGAACCTCGAATAAAGACAGGC	-10	G	14.25
31	CAGAGGAACCTACAATAAAGACAGGC	-11	A	25.4
32	CAGAGGAACCTTCAATAAAGACAGGC	-11	T	49.92
33	CAGAGGAACCTGCAATAAAGACAGGC	-11	G	29.87
34	CAGAGGAACCACCAATAAAGACAGGC	-12	A	44.93
35	CAGAGGAACCGCCAATAAAGACAGGC	-12	G	51.38
36	CAGAGGAACCCCCAATAAAGACAGGC	-12	C	38.35
37	CAGAGGAACATCCAATAAAGACAGGC	-13	A	31.67
38	CAGAGGAACTTCCAATAAAGACAGGC	-13	T	57.91
39	CAGAGGAACGTCCAATAAAGACAGGC	-13	G	46.28
40	CAGAGGAAACTCCAATAAAGACAGGC	-14	A	37
41	CAGAGGAATCTCCAATAAAGACAGGC	-14	T	60.52
42	CAGAGGAAGCTCCAATAAAGACAGGC	-14	G	54.83
43	CAGAGGATCCTCCAATAAAGACAGGC	-15	T	51.91
44	CAGAGGAGCCTCCAATAAAGACAGGC	-15	G	93.75
45	CAGAGGACCCTCCAATAAAGACAGGC	-15	C	52.94
46	CAGAGGTACCTCCAATAAAGACAGGC	-16	T	61.63
47	CAGAGGGACCTCCAATAAAGACAGGC	-16	G	88.93
48	CAGAGGCACCTCCAATAAAGACAGGC	-16	C	58.31
49	CAGAGAAACCTCCAATAAAGACAGGC	-17	A	34.97
50	CAGAGTAACCTCCAATAAAGACAGGC	-17	T	30.97
51	CAGAGCAACCTCCAATAAAGACAGGC	-17	C	36.36
52	CAGAAGAACCTCCAATAAAGACAGGC	-18	A	55.88
53	CAGATGAACCTCCAATAAAGACAGGC	-18	T	45.7
54	CAGACGAACCTCCAATAAAGACAGGC	-18	C	57.37
55	CAGTGGAACCTCCAATAAAGACAGGC	-19	T	46.29
56	CAGGGGAACCTCCAATAAAGACAGGC	-19	G	77.96
57	CAGCGGAACCTCCAATAAAGACAGGC	-19	C	62.86
58	CAAAGGAACCTCCAATAAAGACAGGC	-20	A	71.84
59	CATAGGAACCTCCAATAAAGACAGGC	-20	T	62.31
60	CACAGGAACCTCCAATAAAGACAGGC	-20	C	66.54

## Sheet: Table S7
Table S7. Attenuated sgRNAs for А3В4.
№	sgRNAs with flanking regions	Position of a mismatch	Type of a mismatch	Predicted activity
1	AGGCATTGGTGTGGGAGGCCCAGGGG	-1	A	29.48
2	AGGCATTGGTGTGGGAGGCCCTGGGG	-1	T	45.34
3	AGGCATTGGTGTGGGAGGCCCGGGGG	-1	G	31.78
4	AGGCATTGGTGTGGGAGGCCACGGGG	-2	A	25.75
5	AGGCATTGGTGTGGGAGGCCTCGGGG	-2	T	44.7
6	AGGCATTGGTGTGGGAGGCCGCGGGG	-2	G	27.5
7	AGGCATTGGTGTGGGAGGCACCGGGG	-3	A	34.63
8	AGGCATTGGTGTGGGAGGCTCCGGGG	-3	T	46.78
9	AGGCATTGGTGTGGGAGGCGCCGGGG	-3	G	36.87
10	AGGCATTGGTGTGGGAGGACCCGGGG	-4	A	47.08
11	AGGCATTGGTGTGGGAGGTCCCGGGG	-4	T	54.6
12	AGGCATTGGTGTGGGAGGGCCCGGGG	-4	G	48.17
13	AGGCATTGGTGTGGGAGACCCCGGGG	-5	A	38.82
14	AGGCATTGGTGTGGGAGTCCCCGGGG	-5	T	19.76
15	AGGCATTGGTGTGGGAGCCCCCGGGG	-5	C	16.45
16	AGGCATTGGTGTGGGAAGCCCCGGGG	-6	A	44.84
17	AGGCATTGGTGTGGGATGCCCCGGGG	-6	T	23.77
18	AGGCATTGGTGTGGGACGCCCCGGGG	-6	C	19.45
19	AGGCATTGGTGTGGGTGGCCCCGGGG	-7	T	36.83
20	AGGCATTGGTGTGGGGGGCCCCGGGG	-7	G	57.39
21	AGGCATTGGTGTGGGCGGCCCCGGGG	-7	C	31.46
22	AGGCATTGGTGTGGAAGGCCCCGGGG	-8	A	44.45
23	AGGCATTGGTGTGGTAGGCCCCGGGG	-8	T	20.7
24	AGGCATTGGTGTGGCAGGCCCCGGGG	-8	C	16.89
25	AGGCATTGGTGTGAGAGGCCCCGGGG	-9	A	44.86
26	AGGCATTGGTGTGTGAGGCCCCGGGG	-9	T	28.74
27	AGGCATTGGTGTGCGAGGCCCCGGGG	-9	C	19.66
28	AGGCATTGGTGTAGGAGGCCCCGGGG	-10	A	54.12
29	AGGCATTGGTGTTGGAGGCCCCGGGG	-10	T	38.13
30	AGGCATTGGTGTCGGAGGCCCCGGGG	-10	C	34.7
31	AGGCATTGGTGAGGGAGGCCCCGGGG	-11	A	79.96
32	AGGCATTGGTGGGGGAGGCCCCGGGG	-11	G	77.51
33	AGGCATTGGTGCGGGAGGCCCCGGGG	-11	C	78.69
34	AGGCATTGGTATGGGAGGCCCCGGGG	-12	A	82.56
35	AGGCATTGGTTTGGGAGGCCCCGGGG	-12	T	86.09
36	AGGCATTGGTCTGGGAGGCCCCGGGG	-12	C	77.49
37	AGGCATTGGAGTGGGAGGCCCCGGGG	-13	A	95.66
38	AGGCATTGGGGTGGGAGGCCCCGGGG	-13	G	93.53
39	AGGCATTGGCGTGGGAGGCCCCGGGG	-13	C	90.65
40	AGGCATTGATGTGGGAGGCCCCGGGG	-14	A	96.81
41	AGGCATTGTTGTGGGAGGCCCCGGGG	-14	T	98.84
42	AGGCATTGCTGTGGGAGGCCCCGGGG	-14	C	104.92
43	AGGCATTAGTGTGGGAGGCCCCGGGG	-15	A	100.75
44	AGGCATTTGTGTGGGAGGCCCCGGGG	-15	T	105.45
45	AGGCATTCGTGTGGGAGGCCCCGGGG	-15	C	103.51
46	AGGCATAGGTGTGGGAGGCCCCGGGG	-16	A	102.11
47	AGGCATGGGTGTGGGAGGCCCCGGGG	-16	G	96.65
48	AGGCATCGGTGTGGGAGGCCCCGGGG	-16	C	101.48
49	AGGCAATGGTGTGGGAGGCCCCGGGG	-17	A	98.01
50	AGGCAGTGGTGTGGGAGGCCCCGGGG	-17	G	97.77
51	AGGCACTGGTGTGGGAGGCCCCGGGG	-17	C	100.55
52	AGGCTTTGGTGTGGGAGGCCCCGGGG	-18	T	98.42
53	AGGCGTTGGTGTGGGAGGCCCCGGGG	-18	G	101.99
54	AGGCCTTGGTGTGGGAGGCCCCGGGG	-18	C	104.99
55	AGGAATTGGTGTGGGAGGCCCCGGGG	-19	A	95.23
56	AGGTATTGGTGTGGGAGGCCCCGGGG	-19	T	89.12
57	AGGGATTGGTGTGGGAGGCCCCGGGG	-19	G	95.04
58	AGACATTGGTGTGGGAGGCCCCGGGG	-20	A	87.97
59	AGTCATTGGTGTGGGAGGCCCCGGGG	-20	T	87.08
60	AGCCATTGGTGTGGGAGGCCCCGGGG	-20	C	91.88

## Sheet: Table S8
Table S8. Attenuated sgRNAs for A3G1.
№	sgRNAs with flanking regions	Position of a mismatch	Type of a mismatch	Predicted activity
1	CAGCGCCTGAGCAGGAAGCGGAAGGG	-1	A	16.69
2	CAGCGCCTGAGCAGGAAGCGGTAGGG	-1	T	8.4
3	CAGCGCCTGAGCAGGAAGCGGCAGGG	-1	C	7.04
4	CAGCGCCTGAGCAGGAAGCGAGAGGG	-2	A	16.34
5	CAGCGCCTGAGCAGGAAGCGTGAGGG	-2	T	6.18
6	CAGCGCCTGAGCAGGAAGCGCGAGGG	-2	C	4.56
7	CAGCGCCTGAGCAGGAAGCAGGAGGG	-3	A	12.91
8	CAGCGCCTGAGCAGGAAGCTGGAGGG	-3	T	6.78
9	CAGCGCCTGAGCAGGAAGCCGGAGGG	-3	C	7.9
10	CAGCGCCTGAGCAGGAAGAGGGAGGG	-4	A	30.93
11	CAGCGCCTGAGCAGGAAGTGGGAGGG	-4	T	37.78
12	CAGCGCCTGAGCAGGAAGGGGGAGGG	-4	G	48.84
13	CAGCGCCTGAGCAGGAAACGGGAGGG	-5	A	16.41
14	CAGCGCCTGAGCAGGAATCGGGAGGG	-5	T	6.97
15	CAGCGCCTGAGCAGGAACCGGGAGGG	-5	C	7.35
16	CAGCGCCTGAGCAGGATGCGGGAGGG	-6	T	14.33
17	CAGCGCCTGAGCAGGAGGCGGGAGGG	-6	G	51.82
18	CAGCGCCTGAGCAGGACGCGGGAGGG	-6	C	16.18
19	CAGCGCCTGAGCAGGTAGCGGGAGGG	-7	T	24.46
20	CAGCGCCTGAGCAGGGAGCGGGAGGG	-7	G	54.36
21	CAGCGCCTGAGCAGGCAGCGGGAGGG	-7	C	20.17
22	CAGCGCCTGAGCAGAAAGCGGGAGGG	-8	A	17.93
23	CAGCGCCTGAGCAGTAAGCGGGAGGG	-8	T	6.91
24	CAGCGCCTGAGCAGCAAGCGGGAGGG	-8	C	6
25	CAGCGCCTGAGCAAGAAGCGGGAGGG	-9	A	14.12
26	CAGCGCCTGAGCATGAAGCGGGAGGG	-9	T	9.82
27	CAGCGCCTGAGCACGAAGCGGGAGGG	-9	C	7.15
28	CAGCGCCTGAGCTGGAAGCGGGAGGG	-10	T	52.68
29	CAGCGCCTGAGCGGGAAGCGGGAGGG	-10	G	76.35
30	CAGCGCCTGAGCCGGAAGCGGGAGGG	-10	C	54.98
31	CAGCGCCTGAGAAGGAAGCGGGAGGG	-11	A	56.09
32	CAGCGCCTGAGTAGGAAGCGGGAGGG	-11	T	73.3
33	CAGCGCCTGAGGAGGAAGCGGGAGGG	-11	G	72.09
34	CAGCGCCTGAACAGGAAGCGGGAGGG	-12	A	60.42
35	CAGCGCCTGATCAGGAAGCGGGAGGG	-12	T	51.44
36	CAGCGCCTGACCAGGAAGCGGGAGGG	-12	C	39.11
37	CAGCGCCTGTGCAGGAAGCGGGAGGG	-13	T	84.18
38	CAGCGCCTGGGCAGGAAGCGGGAGGG	-13	G	89.87
39	CAGCGCCTGCGCAGGAAGCGGGAGGG	-13	C	82.74
40	CAGCGCCTAAGCAGGAAGCGGGAGGG	-14	A	85.9
41	CAGCGCCTTAGCAGGAAGCGGGAGGG	-14	T	79.37
42	CAGCGCCTCAGCAGGAAGCGGGAGGG	-14	C	80.6
43	CAGCGCCAGAGCAGGAAGCGGGAGGG	-15	A	85.87
44	CAGCGCCGGAGCAGGAAGCGGGAGGG	-15	G	86.71
45	CAGCGCCCGAGCAGGAAGCGGGAGGG	-15	C	90.86
46	CAGCGCATGAGCAGGAAGCGGGAGGG	-16	A	76.17
47	CAGCGCTTGAGCAGGAAGCGGGAGGG	-16	T	84.42
48	CAGCGCGTGAGCAGGAAGCGGGAGGG	-16	G	75.84
49	CAGCGACTGAGCAGGAAGCGGGAGGG	-17	A	76.72
50	CAGCGTCTGAGCAGGAAGCGGGAGGG	-17	T	81.51
51	CAGCGGCTGAGCAGGAAGCGGGAGGG	-17	G	78.7
52	CAGCACCTGAGCAGGAAGCGGGAGGG	-18	A	77.24
53	CAGCTCCTGAGCAGGAAGCGGGAGGG	-18	T	75.66
54	CAGCCCCTGAGCAGGAAGCGGGAGGG	-18	C	85.29
55	CAGAGCCTGAGCAGGAAGCGGGAGGG	-19	A	88.52
56	CAGTGCCTGAGCAGGAAGCGGGAGGG	-19	T	80.57
57	CAGGGCCTGAGCAGGAAGCGGGAGGG	-19	G	86.68
58	CAACGCCTGAGCAGGAAGCGGGAGGG	-20	A	81.66
59	CATCGCCTGAGCAGGAAGCGGGAGGG	-20	T	81.83
60	CACCGCCTGAGCAGGAAGCGGGAGGG	-20	C	83.79

## Sheet: Table S9
Table S9. Attenuated sgRNAs for А3G2.
№	sgRNAs with flanking regions	Position of a mismatch	Type of a mismatch	Predicted activity
1	CTGAGGAAGATAAAGCGTCCCTGGGC	-1	T	5.06
2	CTGAGGAAGATAAAGCGTCCCGGGGC	-1	G	34.96
3	CTGAGGAAGATAAAGCGTCCCCGGGC	-1	C	2.67
4	CTGAGGAAGATAAAGCGTCCAAGGGC	-2	A	-0.98
5	CTGAGGAAGATAAAGCGTCCTAGGGC	-2	T	5.06
6	CTGAGGAAGATAAAGCGTCCGAGGGC	-2	G	3.1
7	CTGAGGAAGATAAAGCGTCACAGGGC	-3	A	-1.01
8	CTGAGGAAGATAAAGCGTCTCAGGGC	-3	T	7.5
9	CTGAGGAAGATAAAGCGTCGCAGGGC	-3	G	5.77
10	CTGAGGAAGATAAAGCGTACCAGGGC	-4	A	5.85
11	CTGAGGAAGATAAAGCGTTCCAGGGC	-4	T	15.18
12	CTGAGGAAGATAAAGCGTGCCAGGGC	-4	G	11.35
13	CTGAGGAAGATAAAGCGACCCAGGGC	-5	A	3.03
14	CTGAGGAAGATAAAGCGGCCCAGGGC	-5	G	7.63
15	CTGAGGAAGATAAAGCGCCCCAGGGC	-5	C	6.33
16	CTGAGGAAGATAAAGCATCCCAGGGC	-6	A	13.74
17	CTGAGGAAGATAAAGCTTCCCAGGGC	-6	T	2.76
18	CTGAGGAAGATAAAGCCTCCCAGGGC	-6	C	2.19
19	CTGAGGAAGATAAAGAGTCCCAGGGC	-7	A	2.85
20	CTGAGGAAGATAAAGTGTCCCAGGGC	-7	T	7.38
21	CTGAGGAAGATAAAGGGTCCCAGGGC	-7	G	17.21
22	CTGAGGAAGATAAAACGTCCCAGGGC	-8	A	7.61
23	CTGAGGAAGATAAATCGTCCCAGGGC	-8	T	2.66
24	CTGAGGAAGATAAACCGTCCCAGGGC	-8	C	2.58
25	CTGAGGAAGATAATGCGTCCCAGGGC	-9	T	20.28
26	CTGAGGAAGATAAGGCGTCCCAGGGC	-9	G	89.14
27	CTGAGGAAGATAACGCGTCCCAGGGC	-9	C	22.03
28	CTGAGGAAGATATAGCGTCCCAGGGC	-10	T	33.23
29	CTGAGGAAGATAGAGCGTCCCAGGGC	-10	G	84.63
30	CTGAGGAAGATACAGCGTCCCAGGGC	-10	C	34.86
31	CTGAGGAAGATTAAGCGTCCCAGGGC	-11	T	46.37
32	CTGAGGAAGATGAAGCGTCCCAGGGC	-11	G	88.1
33	CTGAGGAAGATCAAGCGTCCCAGGGC	-11	C	25.12
34	CTGAGGAAGAAAAAGCGTCCCAGGGC	-12	A	45.13
35	CTGAGGAAGAGAAAGCGTCCCAGGGC	-12	G	75.61
36	CTGAGGAAGACAAAGCGTCCCAGGGC	-12	C	51.8
37	CTGAGGAAGTTAAAGCGTCCCAGGGC	-13	T	74.29
38	CTGAGGAAGGTAAAGCGTCCCAGGGC	-13	G	101.35
39	CTGAGGAAGCTAAAGCGTCCCAGGGC	-13	C	68.38
40	CTGAGGAAAATAAAGCGTCCCAGGGC	-14	A	41.32
41	CTGAGGAATATAAAGCGTCCCAGGGC	-14	T	38.23
42	CTGAGGAACATAAAGCGTCCCAGGGC	-14	C	42.73
43	CTGAGGATGATAAAGCGTCCCAGGGC	-15	T	75.28
44	CTGAGGAGGATAAAGCGTCCCAGGGC	-15	G	103.04
45	CTGAGGACGATAAAGCGTCCCAGGGC	-15	C	76.83
46	CTGAGGTAGATAAAGCGTCCCAGGGC	-16	T	82.35
47	CTGAGGGAGATAAAGCGTCCCAGGGC	-16	G	103.39
48	CTGAGGCAGATAAAGCGTCCCAGGGC	-16	C	81.88
49	CTGAGAAAGATAAAGCGTCCCAGGGC	-17	A	58.96
50	CTGAGTAAGATAAAGCGTCCCAGGGC	-17	T	52.11
51	CTGAGCAAGATAAAGCGTCCCAGGGC	-17	C	59.51
52	CTGAAGAAGATAAAGCGTCCCAGGGC	-18	A	82.45
53	CTGATGAAGATAAAGCGTCCCAGGGC	-18	T	69.64
54	CTGACGAAGATAAAGCGTCCCAGGGC	-18	C	85.71
55	CTGTGGAAGATAAAGCGTCCCAGGGC	-19	T	66.84
56	CTGGGGAAGATAAAGCGTCCCAGGGC	-19	G	95.48
57	CTGCGGAAGATAAAGCGTCCCAGGGC	-19	C	87.19
58	CTAAGGAAGATAAAGCGTCCCAGGGC	-20	A	83.29
59	CTTAGGAAGATAAAGCGTCCCAGGGC	-20	T	76.07
60	CTCAGGAAGATAAAGCGTCCCAGGGC	-20	C	85.25

## Sheet: Table S10
Table S10. Attenuated sgRNAs for А3G4.
№	sgRNAs with flanking regions	Position of a mismatch	Type of a mismatch	Predicted activity
1	CCAGAAAGAGGGTGAGAGACTAAGGA	-1	A	9.76
2	CCAGAAAGAGGGTGAGAGACTTAGGA	-1	T	5.19
3	CCAGAAAGAGGGTGAGAGACTCAGGA	-1	C	5.04
4	CCAGAAAGAGGGTGAGAGACAGAGGA	-2	A	16.79
5	CCAGAAAGAGGGTGAGAGACGGAGGA	-2	G	24.34
6	CCAGAAAGAGGGTGAGAGACCGAGGA	-2	C	26.76
7	CCAGAAAGAGGGTGAGAGAATGAGGA	-3	A	7.09
8	CCAGAAAGAGGGTGAGAGATTGAGGA	-3	T	14.37
9	CCAGAAAGAGGGTGAGAGAGTGAGGA	-3	G	19.01
10	CCAGAAAGAGGGTGAGAGTCTGAGGA	-4	T	18.07
11	CCAGAAAGAGGGTGAGAGGCTGAGGA	-4	G	51.4
12	CCAGAAAGAGGGTGAGAGCCTGAGGA	-4	C	13.18
13	CCAGAAAGAGGGTGAGAAACTGAGGA	-5	A	11.63
14	CCAGAAAGAGGGTGAGATACTGAGGA	-5	T	4.44
15	CCAGAAAGAGGGTGAGACACTGAGGA	-5	C	3.8
16	CCAGAAAGAGGGTGAGTGACTGAGGA	-6	T	16.64
17	CCAGAAAGAGGGTGAGGGACTGAGGA	-6	G	47.53
18	CCAGAAAGAGGGTGAGCGACTGAGGA	-6	C	9.89
19	CCAGAAAGAGGGTGAAAGACTGAGGA	-7	A	13.75
20	CCAGAAAGAGGGTGATAGACTGAGGA	-7	T	3.65
21	CCAGAAAGAGGGTGACAGACTGAGGA	-7	C	3.52
22	CCAGAAAGAGGGTGTGAGACTGAGGA	-8	T	35.71
23	CCAGAAAGAGGGTGGGAGACTGAGGA	-8	G	71.95
24	CCAGAAAGAGGGTGCGAGACTGAGGA	-8	C	26.15
25	CCAGAAAGAGGGTAAGAGACTGAGGA	-9	A	18.64
26	CCAGAAAGAGGGTTAGAGACTGAGGA	-9	T	11.43
27	CCAGAAAGAGGGTCAGAGACTGAGGA	-9	C	9.91
28	CCAGAAAGAGGGAGAGAGACTGAGGA	-10	A	44.66
29	CCAGAAAGAGGGGGAGAGACTGAGGA	-10	G	59.26
30	CCAGAAAGAGGGCGAGAGACTGAGGA	-10	C	47.42
31	CCAGAAAGAGGATGAGAGACTGAGGA	-11	A	37.42
32	CCAGAAAGAGGTTGAGAGACTGAGGA	-11	T	21.98
33	CCAGAAAGAGGCTGAGAGACTGAGGA	-11	C	11.37
34	CCAGAAAGAGAGTGAGAGACTGAGGA	-12	A	38.84
35	CCAGAAAGAGTGTGAGAGACTGAGGA	-12	T	27.24
36	CCAGAAAGAGCGTGAGAGACTGAGGA	-12	C	16.05
37	CCAGAAAGAAGGTGAGAGACTGAGGA	-13	A	55.47
38	CCAGAAAGATGGTGAGAGACTGAGGA	-13	T	56.92
39	CCAGAAAGACGGTGAGAGACTGAGGA	-13	C	53.15
40	CCAGAAAGTGGGTGAGAGACTGAGGA	-14	T	86.15
41	CCAGAAAGGGGGTGAGAGACTGAGGA	-14	G	87.49
42	CCAGAAAGCGGGTGAGAGACTGAGGA	-14	C	85.27
43	CCAGAAAAAGGGTGAGAGACTGAGGA	-15	A	76.56
44	CCAGAAATAGGGTGAGAGACTGAGGA	-15	T	75.26
45	CCAGAAACAGGGTGAGAGACTGAGGA	-15	C	75.37
46	CCAGAATGAGGGTGAGAGACTGAGGA	-16	T	89.89
47	CCAGAAGGAGGGTGAGAGACTGAGGA	-16	G	99.18
48	CCAGAACGAGGGTGAGAGACTGAGGA	-16	C	93.58
49	CCAGATAGAGGGTGAGAGACTGAGGA	-17	T	86.29
50	CCAGAGAGAGGGTGAGAGACTGAGGA	-17	G	102.03
51	CCAGACAGAGGGTGAGAGACTGAGGA	-17	C	96.44
52	CCAGTAAGAGGGTGAGAGACTGAGGA	-18	T	90.78
53	CCAGGAAGAGGGTGAGAGACTGAGGA	-18	G	95.6
54	CCAGCAAGAGGGTGAGAGACTGAGGA	-18	C	95.67
55	CCAAAAAGAGGGTGAGAGACTGAGGA	-19	A	87.32
56	CCATAAAGAGGGTGAGAGACTGAGGA	-19	T	83.01
57	CCACAAAGAGGGTGAGAGACTGAGGA	-19	C	88.91
58	CCTGAAAGAGGGTGAGAGACTGAGGA	-20	T	77.91
59	CCGGAAAGAGGGTGAGAGACTGAGGA	-20	G	86.37
60	CCCGAAAGAGGGTGAGAGACTGAGGA	-20	C	82.26

[truncated: 8 more sheets: Table S11, Table S12, Table S13, Table S14, Table S15, Table S16, Table S17, Table S20]
